# Supplementary material for: A method for material decomposition and quantification with grating based phase CT
Source: PLoS One. 2021 Jan 22;16(1):e0245449. doi: 10.1371/journal.pone.0245449 (PMC7822388; doi:10.1371/journal.pone.0245449)
Supplement: S1 Data — (ZIP) [file pone.0245449.s001.zip]

Archive with 55 entries (40 files):
- SupportData/
- SupportData/0.Simulation/
- SupportData/0.Simulation/N_DeltaPro-100.0w_512x540-float.raw
- SupportData/0.Simulation/N_MuPro-100.0w_512x540-float.raw
- SupportData/0.Simulation/Ori_bone_img_512x512-float.raw
- SupportData/0.Simulation/Ori_water_img_512x512-float.raw
- SupportData/0.Simulation/Result/
- SupportData/0.Simulation/Result/ImageBase/
- SupportData/0.Simulation/Result/ImageBase/AbsRecon_iter80_512x512-float.raw
- SupportData/0.Simulation/Result/ImageBase/ImageBaseTV-M1_512x512-float.raw
- SupportData/0.Simulation/Result/ImageBase/ImageBaseTV-M2_512x512-float.raw
- SupportData/0.Simulation/Result/ImageBase/PhaseRecon_iter80_512x512-float.raw
- SupportData/0.Simulation/Result/PAMD-SART/
- SupportData/0.Simulation/Result/PAMD-SART/ModelTV1reconPhaseM1_iter200_512x512-float.raw
- SupportData/0.Simulation/Result/PAMD-SART/ModelTV1reconPhaseM2_iter200_512x512-float.raw
- SupportData/1.Phantom/
- SupportData/1.Phantom/DCT/
- SupportData/1.Phantom/DCT/proj-12kv-XZ246-1024x541-float.raw
- SupportData/1.Phantom/DCT/proj-20kv-XZ246-1024x541-float.raw
- SupportData/1.Phantom/DCT/result/
- SupportData/1.Phantom/DCT/result/DCTZimg-1024x1024.raw
- SupportData/1.Phantom/DCT/result/FbpHigh_1024x1024-float.raw
- SupportData/1.Phantom/DCT/result/FbpLow_1024x1024-float.raw
- SupportData/1.Phantom/Ref_Line90-1024x540-float.raw
- SupportData/1.Phantom/Result/
- SupportData/1.Phantom/Result/ImageBase/
- SupportData/1.Phantom/Result/ImageBase/AbsRecon_iter100_1024x1024-float-l0.02.raw
- SupportData/1.Phantom/Result/ImageBase/ImageBaseTV-M1_1024x1024-float.raw
- SupportData/1.Phantom/Result/ImageBase/ImageBaseTV-M2_1024x1024-float.raw
- SupportData/1.Phantom/Result/ImageBase/PhaseRecon_iter200_1024x1024-float-l0.004.raw
- SupportData/1.Phantom/Result/ImageBase/Virtual12.5kev-1024x1024.raw
- SupportData/1.Phantom/Result/ImageBase/Virtual20.9kev-1024x1024.raw
- SupportData/1.Phantom/Result/ImageBase/Zimg1-1024x1024.raw
- SupportData/1.Phantom/Result/PAMD-SART/
- SupportData/1.Phantom/Result/PAMD-SART/TV1reconPhaseM1_iter200_1024x1024-float.raw
- SupportData/1.Phantom/Result/PAMD-SART/TV1reconPhaseM2_iter200_1024x1024-float.raw
- SupportData/1.Phantom/Result/PAMD-SART/Virtual12.5kev2-1024x1024.raw
- SupportData/1.Phantom/Result/PAMD-SART/Virtual20.9kev2-1024x1024.raw
- SupportData/1.Phantom/Result/PAMD-SART/Zimg2-1024x1024.raw
- SupportData/1.Phantom/abs_Line90-1024x540-float.raw
- SupportData/2.ChickenPaw/
- SupportData/2.ChickenPaw/Result/
- SupportData/2.ChickenPaw/Result/ImageBase/
- SupportData/2.ChickenPaw/Result/ImageBase/Zimg1-1024x1024.raw
- SupportData/2.ChickenPaw/Result/ImageBase/jizhuaAbs_iter45_1024x1024-float.raw
- SupportData/2.ChickenPaw/Result/ImageBase/jizhuaRePhase_iter112_1024x1024-float.raw
- SupportData/2.ChickenPaw/Result/ImageBase/waterbonePCT-departm1-1024x1024-float.raw
- SupportData/2.ChickenPaw/Result/ImageBase/waterbonePCT-departm2-1024x1024-float.raw
- SupportData/2.ChickenPaw/Result/PAMD-SART/
- SupportData/2.ChickenPaw/Result/PAMD-SART/TV1reconPhaseM1_iter200_1024x1024-float.raw
- SupportData/2.ChickenPaw/Result/PAMD-SART/TV1reconPhaseM2_iter200_1024x1024-float.raw
- SupportData/2.ChickenPaw/Result/PAMD-SART/Zimg2-1024x1024.raw
- SupportData/2.ChickenPaw/absLine383-1024x541.raw
- SupportData/2.ChickenPaw/phaseLine383-1024x540.raw
- SupportData/readme.txt
