# Supplementary material for: A method for material decomposition and quantification with grating based phase CT
Source: PLoS One. 2021 Jan 22;16(1):e0245449. doi: 10.1371/journal.pone.0245449 (PMC7822388; doi:10.1371/journal.pone.0245449)
Supplement: S1 Data — (ZIP) [file pone.0245449.s001.zip › SupportData/readme.txt]

All  data format are float32 binary. Dimensions are in file name.


Each folder contains the original extract project line data and result.
